# Supplementary material for: Characterization of Epigenetic and Molecular Factors in Endometrium of Females with Infertility
Source: Biomedicines. 2022 Jun 4;10(6):1324. doi: 10.3390/biomedicines10061324 (PMC9219839; doi:10.3390/biomedicines10061324)
Supplement: Supplementary file 1 [file biomedicines-10-01324-s001.zip]

Archive with 1 entries (1 files):
- biomedicines-1738071-supplementary.pdf
